# Supplementary material for: Structural Stability of AM/AMPS/AMB Terpolymers Under Simulated Extreme Oilfield Conditions
Source: Polymers (Basel). 2026 Jun 4;18(11):1393. doi: 10.3390/polym18111393 (PMC13259364; doi:10.3390/polym18111393)
Supplement: Supplementary file 1 [file polymers-18-01393-s001.zip]

Archive with 1 entries (1 files):
- polymers-4192575-supplementary.pdf
